# Supplementary material for: Co-Inoculation with Azospirillum brasilense and Bradyrhizobium sp. Enhances Nitrogen Uptake and Yield in Field-Grown Cowpea and Did Not Change N-Fertilizer Recovery
Source: Plants (Basel). 2022 Jul 14;11(14):1847. doi: 10.3390/plants11141847 (PMC9321259; doi:10.3390/plants11141847)
Supplement: Supplementary file 1 [file plants-11-01847-s001.zip]

Archive with 1 entries (1 files):
- plants-1792512-supplementary.pdf
